# Supplementary material for: Activation of Secondary Metabolism in Red Soil-Derived Streptomycetes via Co-Culture with Mycolic Acid-Containing Bacteria
Source: Microorganisms. 2021 Oct 20;9(11):2187. doi: 10.3390/microorganisms9112187 (PMC8622677; doi:10.3390/microorganisms9112187)
Supplement: Supplementary file 1 [file microorganisms-09-02187-s001.zip]

Archive with 1 entries (1 files):
- Coculture-supplementary-resubmit.pdf
